# Supplementary material for: Comparative Transcriptome Profiling of Young and Old Brown Adipose Tissue Thermogenesis
Source: Int J Mol Sci. 2021 Dec 5;22(23):13143. doi: 10.3390/ijms222313143 (PMC8658479; doi:10.3390/ijms222313143)
Supplement: Supplementary file 1 [file ijms-22-13143-s001.zip]

Archive with 2 entries (2 files):
- ijms-1438666-Figures S1-S4.pdf
- ijms-1438666-Table S1.xlsx
